# Supplementary material for: Prevalence rates of health and welfare conditions in broiler chickens change with weather in a temperate climate
Source: R Soc Open Sci. 2016 Sep 7;3(9):160197. doi: 10.1098/rsos.160197 (PMC5043304; doi:10.1098/rsos.160197)
Supplement: File 1: Supporting slaughterhouse data, collected from broiler chickens at approved slaughterhouses in Great Britain. (Sheet a) Monthly time-series for 16 health and welfare conditions, spanning January 2003 - December 2013; (Sheet b) County-level data for 16 health and welfare conditions in broiler [file rsos160197supp1.xlsx]

## Sheet: Sheet a
mm-yy	No.Slaughtered	AbnormalSmell/Colour(AbnormalColour/Fevered)_count	AbnormalSmell/Colour(AbnormalColour/Fevered)_per10000	AnteMortemRejects_count	AnteMortemRejects_per10000	Ascites_count	Ascites_per10000	Cellulitis_count	Cellulitis_per10000	DOA/DIL_count	DOA/DIL_per10000	Emaciation_count	Emaciation_per10000	Hepatitis_count	Hepatitis_per10000	JointLesions_count	JointLesions_per10000	OtherFarm_count	OtherFarm_per10000	Pericarditis_count	Pericarditis_per10000	Perihepatitis/Peritonitis_count	Perihepatitis/Peritonitis_per10000	RespiratoryDisease_count	RespiratoryDisease_per10000	Salpingitis_count	Salpingitis_per10000	SkinLesions(Dermatitis)_count	SkinLesions(Dermatitis)_per10000	Trauma(Bruising/Fractures)_count	Trauma(Bruising/Fractures)_per10000	Tumours/Nodules_count	Tumours/Nodules_per10000
Jan-03	42347359	36492	8.6173			62955	14.8663			57561	13.5926	62395	14.7341			739	0.174509			54863	12.9555	50828	12.0026	10016	2.3652	10	0.00236142	43472	10.2656	10195	2.40747	1332	0.314541
Feb-03	45147631	35685	7.90407			69587	15.4132			72483	16.0547	61917	13.7143			798	0.176753			60022	13.2946	54211	12.0075	6866	1.52079	6	0.00132897	63630	14.0938	10406	2.30488	1340	0.296804
Mar-03	57441039	32674	5.68827			87678	15.264			77490	13.4904	70447	12.2642			1041	0.181229			40553	7.05993	69322	12.0684	15999	2.78529	240	0.041782	68021	11.8419	13062	2.27398	1885	0.328163
Apr-03	45989738	27490	5.97742			66661	14.4948			66410	14.4402	52280	11.3678			1290	0.280497			41936	9.11856	51418	11.1803	15134	3.29073	516	0.112199	57754	12.558	10682	2.32269	1814	0.394436
May-03	47254983	27126	5.74035			63049	13.3423			60120	12.7225	47522	10.0565			1429	0.302402			26380	5.58248	39261	8.30833	12204	2.58258	10	0.00211618	52551	11.1207	10338	2.18771	2047	0.433182
Jun-03	58829304	30985	5.26693			64642	10.9881			98176	16.6883	57170	9.71795			2608	0.443316			30688	5.21645	49219	8.36641	9961	1.6932	96	0.0163184	65257	11.0926	13211	2.24565	3889	0.661065
Jul-03	46658123	24443	5.23874			47104	10.0956			114662	24.5749	49576	10.6254			1080	0.231471			21747	4.66092	31038	6.65222	3540	0.75871	32	0.0068584	46152	9.89153	10338	2.21569	2525	0.541171
Aug-03	57426929	29912	5.20871			58072	10.1123			165694	28.853	57403	9.99583			2089	0.363767			26894	4.68317	43730	7.61489	6629	1.15434	50	0.00870672	62315	10.8512	48217	8.39624	3292	0.57325
Sep-03	47234911	26563	5.62359			55386	11.7256			81195	17.1896	46491	9.84251			1674	0.354399			21987	4.65482	41741	8.8369	6996	1.48111	498	0.10543	42834	9.06829	10149	2.14862	2483	0.525671
Oct-03	47336198	31571	6.66953			62905	13.289			62130	13.1253	50793	10.7303			2177	0.459902			29282	6.18596	47087	9.94736	12738	2.69096	39	0.00823894	54145	11.4384	44682	9.43929	2740	0.578838
Nov-03	59562429	36204	6.07833			91793	15.4112			84121	14.1232	71669	12.0326			2664	0.447262			37746	6.33722	68503	11.501	15052	2.5271	51	0.00856244	62278	10.4559	15818	2.6557	1728	0.290116
Dec-03	43266207	29588	6.83859			70583	16.3137			56485	13.0552	56089	12.9637			1588	0.36703			31573	7.29738	50944	11.7745	12237	2.8283	3733	0.862798	41965	9.69926	9188	2.1236	1221	0.282206
Jan-04	45225163	30870	6.82585			76216	16.8526			64429	14.2463	54781	12.1129			1945	0.43007			34247	7.57255	54773	12.1112	13911	3.07594	45	0.00995021	55827	12.3442	9375	2.07296	1395	0.308457
Feb-04	56984386	50857	8.92473			95360	16.7344			86478	15.1757	72012	12.6371			2924	0.513123			49477	8.68255	73505	12.8991	20879	3.66399	64	0.0112311	57921	10.1644	11744	2.06092	1811	0.317806
Mar-04	46303971	35089	7.57797			76252	16.4677			62620	13.5237	62011	13.3922			1673	0.361308			40012	8.64116	69416	14.9914	28113	6.0714	393	0.0848739	54617	11.7953	8538	1.8439	2012	0.43452
Apr-04	45056441	36527	8.10694			72134	16.0097			61503	13.6502	63699	14.1376			1507	0.334469			44451	9.86563	63980	14.2	57970	12.8661	1119	0.248355	57021	12.6555	9285	2.06075	1941	0.430793
May-04	57430280	58080	10.1131			82064	14.2893			87265	15.1949	69216	12.0522			1854	0.322826			46914	8.16886	76534	13.3264	19966	3.47656	1280	0.222879	71622	12.4711	11804	2.05536	1835	0.319518
Jun-04	46710442	35054	7.50453			58778	12.5835			84662	18.1249	56638	12.1253			1969	0.421533			33806	7.23735	53919	11.5432	5597	1.19823	15	0.00321127	54013	11.5634	10925	2.33888	2393	0.512305
Jul-04	46136096	30300	6.56753			58147	12.6034			80667	17.4846	55676	12.0678			1842	0.399254			31175	6.75718	54608	11.8363	7721	1.67353	18	0.0039015	50713	10.992	11748	2.54638	3472	0.752556
Aug-04	56831490	37449	6.58948			64524	11.3536			118519	20.8545	73887	13.0011			2438	0.428988			38721	6.8133	64124	11.2832	7376	1.29787	19	0.00334322	64545	11.3573	15093	2.65575	6935	1.22027
Sep-04	45419238	24609	5.41819			52275	11.5094			61441	13.5275	48815	10.7476			1467	0.322991			24627	5.42215	44010	9.68973	3189	0.702125	36	0.00792616	36865	8.1166	12458	2.74289	3693	0.813092
Oct-04	57349156	37560	6.54936			78143	13.6258			69824	12.1752	68804	11.9974			2429	0.423546			34060	5.93906	67570	11.7822	15137	2.63945	83	0.0144728	51038	8.89952	14479	2.52471	3013	0.525378
Nov-04	46357052	33888	7.31021			72901	15.726			55436	11.9585	54934	11.8502			1634	0.352481			27820	6.00124	54152	11.6815	22276	4.80531	86	0.0185517	39299	8.47746	12041	2.59745	2377	0.512759
Dec-04	44674449	40146	8.98634			73401	16.4302			51026	11.4217	57087	12.7784			1604	0.359042			28929	6.47551	61011	13.6568	12411	2.7781	635	0.142139	34631	7.75186	10391	2.32594	2507	0.561171
Jan-05	55565167	35600	6.40689			98608	17.7464			62578	11.2621	85251	15.3425			1445	0.260055			49737	8.95111	87536	15.7538	17788	3.20129	1327	0.238819	45326	8.15727	14075	2.53306	3654	0.657606
Feb-05	45587542	28010	6.14422			80534	17.6658			58607	12.8559	55993	12.2825			1755	0.384974			34522	7.57268	75695	16.6043	22209	4.87173	60	0.0131615	39529	8.67101	11415	2.50397	3712	0.814258
Mar-05	45262562	28816	6.36641			94900	20.9666			66151	14.6149	58085	12.8329			1575	0.34797			43815	9.68019	78813	17.4124	24777	5.47406	2521	0.556972	40312	8.90626	14595	3.22452	4857	1.07307
Apr-05	45750305	29893	6.53395			83800	18.3168			66332	14.4987	54439	11.8992			1596	0.34885			37669	8.23361	79063	17.2814	24269	5.30466	81	0.0177048	37713	8.24322	11241	2.45703	3635	0.79453
May-05	57530041	28831	5.01147			94999	16.5129			81965	14.2473	61934	10.7655			2245	0.390231			48528	8.43525	86381	15.0149	19232	3.34295	225	0.03911	56332	9.79175	14089	2.44898	5158	0.896575
Jun-05	45953290	26730	5.81678			67392	14.6653			81135	17.656	41181	8.96149			627	0.136443			22055	4.79944	59650	12.9806	13956	3.037	56	0.0121863	41632	9.05963	9213	2.00486	3567	0.776223
Jul-05	58567180	29612	5.05607			68832	11.7527			115576	19.7339	57880	9.88267			986	0.168354			20645	3.52501	68609	11.7146	5950	1.01593	118	0.0201478	51642	8.81757	12299	2.09998	3735	0.637729
Aug-05	46062487	24723	5.36727			56742	12.3185			94926	20.6081	43693	9.48559			1009	0.21905			16149	3.50589	53649	11.647	5783	1.25547	76	0.0164993	37313	8.10052	9666	2.09845	4451	0.966296
Sep-05	46247084	27108	5.86156			60438	13.0685			94631	20.462	48733	10.5375			999	0.216014			14061	3.04041	54318	11.7452	6060	1.31035	55	0.0118926	50841	10.9933	10952	2.36815	5466	1.18191
Oct-05	58025100	35951	6.19577			89889	15.4914			87319	15.0485	70554	12.1592			1056	0.18199			25396	4.37673	67541	11.64	14956	2.57751	98	0.0168892	60129	10.3626	13158	2.26764	7843	1.35166
Nov-05	46190517	34609	7.49266			75856	16.4224			71909	15.5679	59860	12.9594			786	0.170165			35769	7.7438	54393	11.7758	12621	2.73238	60	0.0129897	51356	11.1183	10692	2.31476	9488	2.0541
Dec-05	52446444	36877	7.03136			100966	19.2513			79143	15.0903	63289	12.0674			905	0.172557			31449	5.9964	67030	12.7807	20316	3.87367	82	0.015635	77303	14.7394	11460	2.18509	9480	1.80756
Jan-06	44589147	82279	18.4527	9053	2.03031	87650	19.6572			58256	13.0651	50759	11.3837	52292	11.7275	1581	0.354571			30425	6.82341	54213	12.1583	23283	5.22167	459	0.10294	51492	11.5481	10633	2.38466	5917	1.327
Feb-06	44903274	88946	19.8084	13185	2.93631	86622	19.2908			63625	14.1693	51643	11.5009	60355	13.4411	1988	0.442729			49034	10.9199	58072	12.9327	16339	3.63871	4337	0.965854	65655	14.6214	10875	2.42187	14112	3.14276
Mar-06	44615698	85783	19.2271	12222	2.73939	95812	21.475			70825	15.8745	52757	11.8248	74739	16.7517	2226	0.498928			37776	8.46698	53216	11.9276	39662	8.8897	289	0.0647754	69022	15.4703	10453	2.3429	8012	1.79578
Apr-06	57414175	102351	17.8268	13455	2.3435	116424	20.2779			69757	12.1498	66715	11.62	100652	17.5309	2510	0.437174			47222	8.2248	52578	9.15767	11206	1.95178	2375	0.413661	72833	12.6855	12420	2.16323	8537	1.48692
May-06	45508506	79035	17.3671	12410	2.72696	79560	17.4824			68053	14.9539	49484	10.8736	71114	15.6265	2824	0.620543			33478	7.35643	38810	8.52808	7277	1.59904	2419	0.531549	57107	12.5486	14271	3.1359	5582	1.22658
Jun-06	45305788	72969	16.1059	8448	1.86466	67464	14.8908			69358	15.3089	42489	9.37827	69298	15.2956	3462	0.764141			40060	8.84214	42496	9.37982	1842	0.406571	7701	1.69978	63793	14.0805	13702	3.02434	5644	1.24576
Jul-06	55048004	77672	14.1099	9858	1.7908	62173	11.2943			476257	86.5167	39629	7.19899	91644	16.648	4313	0.783498			33212	6.03328	34763	6.31503	2192	0.398198	924	0.167853	57633	10.4696	17299	3.14253	4253	0.772598
Aug-06	44412230	53988	12.1561	8268	1.86165	51355	11.5633			45804	10.3134	38316	8.62735	88349	19.8929	3194	0.719171			21164	4.76535	33408	7.52225	5000	1.12582	683	0.153786	59962	13.5012	13152	2.96135	5841	1.31518
Sep-06	44192697	64335	14.5578	7130	1.61339	55858	12.6396			62962	14.2472	40765	9.22437	89778	20.3151	2610	0.590595			29934	6.77352	39018	8.82906	5133	1.1615	352	0.0796512	53850	12.1853	9949	2.25128	4453	1.00763
Oct-06	55378179	84597	15.2762	11922	2.15283	83621	15.1			62289	11.2479	47550	8.58641	119571	21.5917	3859	0.696845			33083	5.97401	52713	9.51873	7414	1.33879	606	0.109429	78402	14.1576	20736	3.74444	6539	1.18079
Nov-06	44873378	77631	17.3	7944	1.77031	73683	16.4202			42985	9.57918	46396	10.3393	107857	24.0359	3400	0.757688			40091	8.93425	48766	10.8675	4282	0.954241	306	0.0681919	64358	14.3421	13598	3.0303	6510	1.45075
Dec-06	53363156	92979	17.4238	13497	2.52927	86325	16.1769			51188	9.59239	58917	11.0408	75428	14.1348	6056	1.13487			61406	11.5072	55369	10.3759	4747	0.889565	111	0.0208009	110559	20.7182	31451	5.89377	15276	2.86265
Jan-07	43663794	73134	16.7493	13042	2.98691	75740	17.3462			42202	9.66522	40772	9.33771	68285	15.6388	3972	0.909678			44620	10.219	38667	8.85562	4039	0.925023	152	0.0348115	53986	12.364	19299	4.41991	12387	2.8369
Feb-07	45157763	74322	16.4583	13396	2.96649	84700	18.7565			52097	11.5367	45224	10.0147	84457	18.7027	5469	1.21109			55924	12.3841	48185	10.6704	6646	1.47173	80	0.0177157	66073	14.6316	32645	7.2291	11030	2.44255
Mar-07	46580326	78122	16.7715	15971	3.4287	91742	19.6954			53207	11.4226	47319	10.1586	78727	16.9013	7092	1.52253			61347	13.1702	57829	12.4149	4961	1.06504	94	0.0201802	64366	13.8183	22888	4.91366	8745	1.8774
Apr-07	58423177	84984	14.5463	20679	3.53952	103874	17.7796			69005	11.8112	50429	8.63168	102778	17.592	8618	1.4751			91745	15.7035	65208	11.1613	18107	3.09928	123	0.0210533	69613	11.9153	29926	5.12228	10491	1.79569
May-07	47002725	66390	14.1247	10013	2.1303	72275	15.3768			53448	11.3713	37943	8.07251	72251	15.3717	5554	1.18163			104485	22.2296	51806	11.0219	8829	1.8784	57	0.012127	58017	12.3433	17714	3.76872	9627	2.04818
Jun-07	43854340	68261	15.5654	9233	2.10538	61538	14.0324			53802	12.2683	36229	8.26121	50259	11.4604	7063	1.61056			61500	14.0237	48337	11.0222	1799	0.410222	24	0.00547266	53573	12.2161	10089	2.30057	7598	1.73255
Jul-07	57688482	85430	14.8088	15494	2.6858	73678	12.7717			67684	11.7327	44171	7.65681	58512	10.1428	8864	1.53653			67910	11.7718	57610	9.9864	2146	0.371998	74	0.0128275	72370	12.545	12877	2.23216	10781	1.86883
Aug-07	44864484	63547	14.1642	12006	2.67606	54400	12.1254			50324	11.2169	32666	7.28104	38761	8.63957	6211	1.38439			43946	9.79528	52467	11.6946	1775	0.395636	757	0.16873	60906	13.5755	9235	2.05842	7955	1.77312
Sep-07	54635194	71818	13.145	16037	2.93529	60448	11.0639			56522	10.3453	40016	7.32422	46746	8.55602	7843	1.43552			56041	10.2573	52595	9.62658	2327	0.425916	22	0.00402671	67242	12.3075	11805	2.1607	6947	1.27152
Oct-07	44375076	61612	13.8844	14355	3.23492	54670	12.32			45376	10.2256	31707	7.14523	40561	9.14049	5585	1.25859			42370	9.54815	41767	9.41227	6915	1.55831	45	0.0101408	49940	11.2541	8910	2.00788	11508	2.59335
Nov-07	45121839	66641	14.7691	11628	2.57702	65271	14.4655			42930	9.51424	34735	7.69805	47160	10.4517	6037	1.33793			44004	9.75226	42754	9.47523	6891	1.5272	52	0.0115244	56687	12.5631	12655	2.80463	12515	2.7736
Dec-07	52094976	86999	16.7001	14506	2.78453	89073	17.0982			53778	10.3231	40624	7.79806	68929	13.2314	8765	1.6825			66865	12.8352	51587	9.90249	11063	2.12362	148	0.0284096	68929	13.2314	11196	2.14915	14832	2.84711
Jan-08	43315407	68442	15.8008	10884	2.51273	87346	20.1651			49069	11.3283	32346	7.46755	58722	13.5568	5673	1.3097			46012	10.6225	41071	9.48185	6972	1.60959	49	0.0113124	55306	12.7682	11083	2.55867	14014	3.23534
Feb-08	45507295	77306	16.9876	16584	3.64425	94352	20.7334			57341	12.6004	30799	6.76793	58326	12.8168	6991	1.53624			55251	12.1411	48429	10.642	8986	1.97463	19	0.00417515	51120	11.2334	13128	2.88481	22506	4.94558
Mar-08	55171777	85449	15.4878	17558	3.18242	112813	20.4476			62726	11.3692	35050	6.35289	56260	10.1972	6374	1.1553			48268	8.74868	56998	10.331	12493	2.26438	98	0.0177627	56251	10.1956	17840	3.23354	31957	5.79227
Apr-08	45910836	65811	14.3345	15344	3.34213	91032	19.828			50041	10.8996	30881	6.7263	194263	42.3131	5106	1.11216			40387	8.79683	49321	10.7428	7427	1.6177	184	0.0400777	45118	9.82731	18863	4.10862	18745	4.08291
May-08	45305621	61824	13.646	15663	3.45719	76094	16.7957	11365	2.50852	49321	10.8863	27782	6.13213	40804	9.00639	6013	1.32721			38587	8.51704	42937	9.47719	4245	0.93697	52	0.0114776	30605	6.75523	14166	3.12676	8691	1.91831
Jun-08	58788243	81891	13.9298	19043	3.23925	102057	17.3601	40268	6.84967	61320	10.4307	35461	6.03199	71936	12.2365	7754	1.31897			45336	7.71175	71943	12.2377	4108	0.698779	223	0.0379328	11972	2.03646	12612	2.14533	9802	1.66734
Jul-08	47275043	66745	14.1184	9830	2.07932	81509	17.2414	26896	5.68926	64200	13.5801	26138	5.52892	29992	6.34415	6786	1.43543			29799	6.30333	55073	11.6495	4015	0.849285	60	0.0126917	18169	3.84325	19172	4.05542	9744	2.06113
Aug-08	59308320	78177	13.1815	16093	2.71345	88283	14.8854	46108	7.77429	66416	11.1984	31249	5.26891	25468	4.29417	7028	1.18499			38228	6.44564	74524	12.5655	3676	0.619812	70	0.0118027	7022	1.18398	19947	3.36327	10339	1.74326
Sep-08	47059078	46493	9.87971	17679	3.75677	58420	12.4142	31591	6.71305	35686	7.58323	22007	4.67646	13759	2.92377	5096	1.08289			15371	3.26632	37638	7.99803	1255	0.266686	39	0.00828746	5355	1.13793	13684	2.90783	7724	1.64134
Oct-08	46748941	75215	16.0891	22183	4.74513	74027	15.835	33842	7.23909	44211	9.45711	25947	5.55029	18960	4.05571	5054	1.08109			25092	5.36739	42429	9.07593	3800	0.812853	25	0.00534771	6112	1.30741	6896	1.47511	8982	1.92133
Nov-08	58939825	107662	18.2664	32706	5.54905	133076	22.5783	51679	8.7681	66188	11.2298	34073	5.78098	23610	4.00578	6950	1.17917			33762	5.72822	58750	9.96779	10897	1.84883	25	0.00424161	11784	1.99933	9044	1.53445	14594	2.47608
Dec-08	41160740	80777	19.6248	21724	5.27784	94417	22.9386	29063	7.06085	48577	11.8018	28780	6.9921	22818	5.54363	5727	1.39137			27708	6.73166	33060	8.03193	5141	1.24901	34	0.0082603	7624	1.85225	6915	1.68	14289	3.47151
Jan-09	45916998	80776	17.5917	30535	6.65004	103500	22.5407	29191	6.35734	59343	12.924	24487	5.33288	21424	4.66581	5830	1.26968			21837	4.75576	34565	7.52771	5614	1.22264	51	0.011107	10164	2.21356	7357	1.60224	12832	2.79461
Feb-09	45924991	106905	23.2782	34008	7.40512	140556	30.6056	37608	8.18901	69945	15.2303	31089	6.76952	31946	6.95613	8053	1.75351			39920	8.69244	46935	10.2199	7615	1.65814	69	0.0150245	9975	2.17202	11705	2.54872	21061	4.58596
Mar-09	58046623	80958	13.9471	21039	3.6245	123212	21.2264	32131	5.53538	59167	10.193	27629	4.75979	33656	5.7981	5812	1.00126			24602	4.23832	40054	6.90032	4010	0.690824	57	0.00981969	8201	1.41283	7876	1.35684	14139	2.4358
Apr-09	46202556	59366	12.8491	18370	3.97597	89365	19.342	32837	7.10718	51384	11.1215	19302	4.17769	25667	5.55532	4760	1.03025			16891	3.65586	27446	5.94036	4578	0.990854	22	0.00476164	6922	1.49819	6363	1.3772	7558	1.63584
May-09	60342664	74614	12.365	17318	2.86994	106186	17.5972	36801	6.09867	60670	10.0542	30047	4.9794	43863	7.26899	6894	1.14248			18465	3.06002	35096	5.81612	2468	0.408998	320	0.0530305	11970	1.98367	8739	1.44823	12640	2.0947
Jun-09	47783792	58572	12.2577	12335	2.58142	76067	15.919	39638	8.29528	52573	11.0023	23166	4.84809	35494	7.42804	5332	1.11586			18057	3.7789	29394	6.15146	3066	0.64164	24	0.00502262	7898	1.65286	6117	1.28014	8554	1.79015
Jul-09	47654714	55632	11.674	16001	3.3577	72590	15.2325	38355	8.04852	54898	11.52	24361	5.11198	35984	7.55098	6542	1.37279			13227	2.77559	30025	6.30053	1343	0.281819	29	0.00608544	10093	2.11794	6160	1.29263	13217	2.77349
Aug-09	59538114	87720	14.7334	17520	2.94265	98459	16.5371	45297	7.60807	64458	10.8263	29335	4.9271	88362	14.8412	8110	1.36215	428	0.0718867	22989	3.86122	36806	6.18192	4871	0.818131	141	0.0236823	12297	2.0654	126151	21.1883	13168	2.21169
Sep-09	48450401	82478	17.0232	12606	2.60184	81985	16.9214	42963	8.86742	47665	9.8379	28092	5.79809	91425	18.8698	7794	1.60866	451	0.0930849	21713	4.48149	32165	6.63875	4660	0.961808	97	0.0200205	13001	2.68336	276013	56.9682	11122	2.29554
Oct-09	49840804	87468	17.5495	13573	2.72327	87000	17.4556	54095	10.8536	50691	10.1706	27986	5.61508	90501	18.158	8326	1.67052	312	0.0625993	24626	4.94093	36046	7.23223	9809	1.96807	97	0.019462	12439	2.49575	283402	56.8614	9645	1.93516
Nov-09	61988917	134304	21.6658	17972	2.89923	150419	24.2655	71903	11.5993	65121	10.5053	39824	6.42437	135432	21.8478	9959	1.60658	477	0.0769492	32249	5.20238	59909	9.66447	73397	11.8403	427	0.0688833	13896	2.24169	342784	55.2976	21449	3.46013
Dec-09	46733417	109200	23.3666	14036	3.00342	129266	27.6603	55392	11.8528	75609	16.1788	33771	7.22631	80567	17.2397	7783	1.6654	271	0.0579885	17982	3.84778	51596	11.0405	43523	9.31304	93	0.0199001	24115	5.16012	272125	58.2292	11406	2.44065
Jan-10	60038410	133807	22.2869	19812	3.29989	151221	25.1874	58740	9.78374	101596	16.9218	40753	6.78782	104742	17.4458	10245	1.70641	652	0.108597	16079	2.67812	57526	9.58153	34713	5.7818	97	0.0161563	18122	3.0184	308185	51.3313	26179	4.36038
Feb-10	48164108	100761	20.9204	15314	3.17955	131167	27.2333	54440	11.303	67177	13.9475	36445	7.56684	89285	18.5377	8269	1.71684	656	0.136201	14306	2.97026	52405	10.8805	60394	12.5392	211	0.0438086	12468	2.58865	243341	50.5233	11549	2.39784
Mar-10	48859126	88931	18.2015	18150	3.71476	134900	27.61	58637	12.0012	57365	11.7409	31948	6.5388	80789	16.5351	8003	1.63797	898	0.183794	13429	2.74851	41046	8.40089	13572	2.77778	118	0.0241511	12125	2.48162	242724	49.6783	10794	2.20921
Apr-10	46383553	99462	21.4434	13603	2.93272	126398	27.2506	64363	13.8763	58636	12.6415	30183	6.50726	83261	17.9505	10205	2.20013	754	0.162558	12324	2.65698	51201	11.0386	21973	4.73724	156	0.0336326	12542	2.70398	229146	49.4024	10935	2.35752
May-10	59478853	98339	16.5334	16862	2.83496	130487	21.9384	61680	10.3701	69922	11.7558	33864	5.69345	105578	17.7505	10959	1.8425	736	0.123741	15391	2.58764	41962	7.05494	25515	4.28976	216	0.0363154	17615	2.96156	259813	43.6816	14094	2.36958
Jun-10	47555720	99706	20.9661	12352	2.59737	97121	20.4226	41116	8.64586	60350	12.6904	28436	5.97951	88086	18.5227	8310	1.74742	520	0.109345	9517	2.00123	42739	8.98714	7665	1.61179	148	0.0311214	14046	2.95359	223392	46.9748	9275	1.95034
Jul-10	51732664	90502	17.4942	13968	2.70003	87281	16.8715	40019	7.73573	61256	11.8409	27543	5.3241	99962	19.3228	9555	1.847	327	0.0632096	11256	2.1758	32019	6.18932	2217	0.428549	971	0.187696	13870	2.68109	202692	39.1807	12084	2.33585
Aug-10	63392338	100820	15.9041	13512	2.13149	114561	18.0717	62530	9.86397	70187	11.0718	29826	4.70499	144186	22.745	8815	1.39055	1549	0.244351	16101	2.5399	37967	5.98921	5714	0.901371	103	0.016248	16179	2.5522	251036	39.6004	10953	1.72781
Sep-10	50511977	83012	16.4341	10605	2.0995	105499	20.8859	43043	8.52135	52401	10.374	17308	3.42651	113455	22.461	8142	1.61189	1284	0.254197	14945	2.9587	31427	6.22169	8973	1.77641	106	0.0209851	11886	2.35311	216850	42.9304	8994	1.78057
Oct-10	63328880	108805	17.1809	15666	2.47375	151028	23.8482	63197	9.97918	64460	10.1786	23586	3.72437	167743	26.4876	9875	1.55932	1930	0.304758	22710	3.58604	42190	6.66205	10948	1.72875	109	0.0172117	36534	5.76893	293913	46.4106	16235	2.5636
Nov-10	50900029	96076	18.8754	14235	2.79666	130791	25.6957	35912	7.0554	58229	11.4399	18367	3.60845	105359	20.6992	9663	1.89843	1241	0.243811	21866	4.29587	33776	6.63575	9952	1.95521	79	0.0155206	13937	2.73811	213997	42.0426	8252	1.62122
Dec-10	49157712	115557	23.5074	16473	3.35105	128446	26.1294	37067	7.54042	147175	29.9394	20182	4.10556	90805	18.4722	9752	1.98382	1314	0.267303	17287	3.51664	35196	7.15981	4547	0.924982	119	0.0242078	21136	4.29963	215416	43.8214	12324	2.50703
Jan-11	63723087	146421	22.9777	19224	3.0168	190887	29.9557	55694	8.74	86153	13.5199	26170	4.10683	146404	22.975	14855	2.33118	1317	0.206675	31906	5.00698	52095	8.17522	11859	1.86102	96	0.0150652	21577	3.38606	274350	43.0535	15372	2.41231
Feb-11	50800002	109904	21.6346	21045	4.14272	156711	30.8486	54369	10.7026	65769	12.9467	21945	4.31988	138591	27.2817	12085	2.37894	1025	0.201772	31146	6.1311	48645	9.57579	6848	1.34803	90	0.0177165	21282	4.18937	208348	41.0134	14324	2.81968
Mar-11	51072533	111864	21.903	19684	3.85413	158518	31.0378	42457	8.31308	64220	12.5743	19156	3.75074	137387	26.9004	11266	2.20588	1146	0.224387	29876	5.84972	46251	9.05594	7763	1.52	218	0.0426844	14223	2.78486	213838	41.8695	12251	2.39875
Apr-11	51439193	105357	20.4819	15967	3.10405	136230	26.4837	53274	10.3567	61501	11.9561	17684	3.43785	133427	25.9388	10946	2.12795	914	0.177686	33974	6.60469	55750	10.838	9550	1.85656	145	0.0281886	14637	2.8455	203443	39.5502	11509	2.2374
May-11	63767716	121714	19.0871	21141	3.31531	150488	23.5994	69398	10.8829	69065	10.8307	19697	3.08887	148277	23.2527	12087	1.89547	1238	0.194142	35356	5.5445	53762	8.43091	7416	1.16297	318	0.0498685	19749	3.09702	267356	41.9265	14610	2.29113
Jun-11	52233083	103834	19.879	16716	3.20027	120748	23.1171	61798	11.8312	62670	11.9981	17865	3.42025	123484	23.641	10839	2.07512	744	0.142438	28797	5.51317	39609	7.58313	18439	3.53014	292	0.0559033	15297	2.9286	206690	39.5707	10911	2.08891
Jul-11	65176005	118326	18.1548	21465	3.29339	139018	21.3296	72731	11.1592	83435	12.8015	21663	3.32377	154409	23.6911	12843	1.97051	1884	0.289063	33034	5.06843	45347	6.95762	9008	1.3821	279	0.0428072	16316	2.50338	245367	37.6468	12955	1.98769
Aug-11	51885278	101947	19.6485	14252	2.74683	111192	21.4304	58375	11.2508	67262	12.9636	17205	3.31597	117640	22.6731	10476	2.01907	1337	0.257684	28212	5.43738	38368	7.39478	12527	2.41437	224	0.0431722	12038	2.32012	145588	28.0596	8936	1.72226
Sep-11	52178233	114756	21.9931	13454	2.57847	122173	23.4146	72863	13.9643	59160	11.3381	16098	3.08519	109596	21.0042	9973	1.91133	757	0.14508	29958	5.74147	41835	8.01771	14251	2.73122	272	0.052129	12291	2.35558	142803	27.3683	9721	1.86304
Oct-11	64006821	136968	21.399	19761	3.08733	176888	27.6358	63447	9.91254	86820	13.5642	22859	3.57134	158135	24.706	15207	2.37584	1350	0.210915	30510	4.76668	51390	8.02883	16868	2.63534	246	0.0384334	14544	2.27226	178563	27.8975	14238	2.22445
Nov-11	51636477	112448	21.7769	14969	2.89892	158455	30.6866	56831	11.006	60519	11.7202	18872	3.65478	128474	24.8805	11855	2.29586	1067	0.206637	25043	4.84987	46788	9.06104	6046	1.17088	539	0.104384	12409	2.40315	145427	28.1636	12961	2.51005
Dec-11	49989559	114569	22.9186	14275	2.8556	165597	33.1263	46026	9.20712	68220	13.6468	19573	3.91542	127849	25.5751	10253	2.05103	1148	0.229648	20359	4.07265	43599	8.72162	4153	0.830773	437	0.0874183	10213	2.04303	154753	30.9571	11813	2.36309
Jan-12	61685950	133872	21.7022	20328	3.2954	193447	31.36	54971	8.91143	76140	12.3432	20403	3.30756	140321	22.7476	12019	1.94842	1487	0.24106	26235	4.25299	52263	8.47243	10807	1.75194	338	0.0547937	11950	1.93723	186646	30.2575	14532	2.3558
Feb-12	51094089	116047	22.7124	17569	3.43856	167513	32.7852	58474	11.4444	79886	15.6351	18434	3.60785	122551	23.9854	9632	1.88515	1649	0.322738	24758	4.84557	41930	8.20643	2344	0.458761	420	0.0822013	11549	2.26034	140696	27.5366	13349	2.61263
Mar-12	52297751	112981	21.6034	16410	3.1378	173909	33.2536	67841	12.9721	66110	12.6411	16847	3.22136	139390	26.6532	9421	1.80142	1951	0.373056	27640	5.28512	45227	8.64798	1088	0.20804	530	0.101343	10844	2.07351	152223	29.107	14278	2.73014
Apr-12	64906240	137057	21.1162	19660	3.02898	211150	32.5315	86833	13.3782	89293	13.7572	21289	3.27996	157759	24.3057	12498	1.92555	3443	0.530457	33042	5.09073	54649	8.41968	2544	0.39195	371	0.0571594	14648	2.25679	191885	29.5634	16940	2.60992
May-12	53115323	109035	20.528	15849	2.98388	164394	30.9504	80723	15.1977	72363	13.6238	17166	3.23184	120557	22.6972	11069	2.08396	2159	0.406474	24254	4.56629	45616	8.58811	1674	0.315163	554	0.104301	14483	2.72671	145434	27.3808	11664	2.19598
Jun-12	52536091	101843	19.3853	19580	3.72696	142996	27.2186	72591	13.8174	59658	11.3556	15794	3.00631	160803	30.6081	9731	1.85225	1274	0.2425	21105	4.01724	43053	8.19494	717	0.136478	432	0.0822292	9243	1.75936	139652	26.5821	11256	2.14253
Jul-12	66077685	123997	18.7653	26209	3.96639	167713	25.3812	88728	13.4278	87535	13.2473	20087	3.03991	188116	28.4689	14026	2.12265	2417	0.365782	26742	4.04705	54726	8.28207	928	0.140441	327	0.0494872	10608	1.60538	182358	27.5975	13760	2.0824
Aug-12	53074851	94743	17.8508	17734	3.34132	119715	22.5559	74465	14.0302	59076	11.1307	17724	3.33943	146895	27.677	11111	2.09346	1676	0.31578	21170	3.98871	41534	7.82555	1098	0.206878	189	0.0356101	7396	1.3935	140651	26.5005	9301	1.75243
Sep-12	67973712	139888	20.5797	24174	3.55637	153735	22.6168	109920	16.171	73332	10.7883	23462	3.45163	197138	29.0021	13380	1.96841	2616	0.384855	25521	3.75454	54793	8.06091	1460	0.214789	698	0.102687	12433	1.82909	188306	27.7028	11909	1.752
Oct-12	53687619	113353	21.1134	21213	3.95119	148076	27.581	87802	16.3542	63700	11.8649	18096	3.37061	159806	29.7659	11988	2.23292	2691	0.501233	22602	4.20991	48501	9.03393	1547	0.288148	414	0.0771128	16543	3.08134	168877	31.4555	10650	1.9837
Nov-12	54814191	116794	21.3073	25199	4.59717	194216	35.4317	77577	14.1527	60674	11.069	20167	3.67916	150964	27.541	47741	8.70961	2953	0.538729	23712	4.32589	55448	10.1156	1340	0.244462	411	0.0749806	11397	2.07921	152643	27.8474	11426	2.0845
Dec-12	62693663	152216	24.2793	30597	4.8804	261557	41.7198	95384	15.2143	91439	14.585	25809	4.11668	183428	29.2578	38626	6.16107	2254	0.359526	24584	3.92129	70828	11.2975	1805	0.287908	659	0.105114	15196	2.42385	182374	29.0897	15191	2.42305
Jan-13	50834400	119043	23.4178	24343	4.78869	211126	41.5321	76969	15.1411	76305	15.0105	18518	3.64281	145339	28.5907	25560	5.02809	1577	0.310223	24100	4.74088	63627	12.5165	1288	0.253372	425	0.0836048	8873	1.74547	175183	34.4615	12549	2.4686
Feb-13	52276471	121157	23.1762	30787	5.88927	235522	45.0532	91132	17.4327	72968	13.9581	17002	3.25232	159423	30.4961	10440	1.99707	2588	0.49506	25525	4.88269	64163	12.2738	1205	0.230505	359	0.0686733	11886	2.27368	182585	34.9268	12913	2.47014
Mar-13	66683718	151648	22.7414	35761	5.36278	270372	40.5454	124030	18.5997	100726	15.105	25851	3.87666	219461	32.9107	12680	1.90151	4087	0.612893	30005	4.4996	78769	11.8123	1775	0.266182	276	0.0413894	12853	1.92746	224412	33.6532	18247	2.73635
Apr-13	53471173	107115	20.0323	25097	4.69356	197889	37.0085	94556	17.6835	68082	12.7325	15721	2.94009	147768	27.6351	9563	1.78844	5046	0.943686	29984	5.60751	62238	11.6395	3583	0.670081	214	0.0400216	10545	1.97209	197921	37.0145	16278	3.04426
May-13	55464363	106028	19.1164	42374	7.63986	194149	35.0043	107249	19.3366	75115	13.5429	14863	2.67974	141474	25.5072	8964	1.61617	5338	0.96242	23170	4.17746	60740	10.9512	1887	0.340218	204	0.0367804	10994	1.98217	195330	35.2172	14806	2.66946
Jun-13	67594782	128172	18.9618	32263	4.773	203701	30.1356	153958	22.7766	84554	12.509	18830	2.78572	158828	23.4971	168390	24.9117	10957	1.62098	31065	4.59577	68623	10.1521	1412	0.208892	193	0.0285525	11376	1.68297	224147	33.1604	16469	2.43643
Jul-13	54872563	99551	18.1422	47599	8.67446	135408	24.6768	82028	14.9488	91616	16.6961	14431	2.62991	118915	21.6711	11620	2.11763	8714	1.58804	21097	3.84473	42501	7.7454	779	0.141965	187	0.034079	8383	1.52772	171183	31.1965	12130	2.21058
Aug-13	54634909	106246	19.4465	29180	5.34091	132683	24.2854	79532	14.557	74112	13.565	14999	2.74531	123140	22.5387	13365	2.44624	8762	1.60374	21168	3.87445	43937	8.04193	1064	0.194747	221	0.0404503	11018	2.01666	172524	31.5776	10766	1.97053
Sep-13	68941963	141205	20.4817	28450	4.12666	168060	24.377	94269	13.6737	86906	12.6057	18646	2.70459	154321	22.3842	12844	1.86302	12486	1.81109	22248	3.22706	54142	7.85327	1357	0.196832	221	0.0320559	13701	1.98732	255947	37.125	14964	2.17052
Oct-13	55019696	108805	19.7756	20479	3.72212	137627	25.0141	69723	12.6724	69379	12.6098	14201	2.58108	128040	23.2717	10190	1.85206	17457	3.17286	21813	3.96458	42824	7.78339	900	0.163578	215	0.0390769	7633	1.38732	197453	35.8877	11063	2.01073
Nov-13	53628685	117985	22.0004	17407	3.24584	164815	30.7326	83895	15.6437	62261	11.6096	13573	2.53092	119750	22.3295	8556	1.59541	9577	1.7858	23682	4.41592	49569	9.243	1975	0.368273	90	0.0167821	9077	1.69256	177972	33.186	11336	2.11379
Dec-13	64552677	149484	23.1569	24677	3.82277	222570	34.4788	88113	13.6498	72424	11.2194	16184	2.5071	129288	20.0283	9854	1.52651	11250	1.74276	35497	5.49892	65437	10.137	3668	0.568218	96	0.0148716	13079	2.0261	184907	28.6444	14699	2.27706
Data source: Food Standards Agency, UK.
See table 1 in main document for further information on conditions, working labels, and number of contributing slaughterhouses.

## Sheet: Sheet b
HistoricCounty	No.Slaughtered	AbnormalColour/Fevered_count	AnteMortemRejects_count	Ascites_count	Bruising/Fractures_count	Cellulitis_count	DOA/DIL_count	Dermatitis_count	Emaciation_count	Hepatitis_count	JointLesions_count	OtherFarm_count	Pericarditis_count	Perihepatitis/Peritonitis_count	RespiratoryDisease_count	Salpingitis_count	Tumours/Nodules_count	AbnormalColour/Fevered_per10000	AnteMortemRejects_per10000	Ascites_per10000	Bruising/Fractures_per10000	Cellulitis_per10000	DOA/DIL_per10000	Dermatitis_per10000	Emaciation_per10000	Hepatitis_per10000	JointLesions_per10000	OtherFarm_per10000	Pericarditis_per10000	Perihepatitis/Peritonitis_per10000	RespiratoryDisease_per10000	Salpingitis_per10000	Tumours/Nodules_per10000
ABERDEENSHIRE	22380433	42805	12271	89860	3076	46509	27407	3959	4122	32078	2421	6403	8150	15630	162	53	14334	19.1261	5.48291	40.1511	1.37441	20.7811	12.246	1.76896	1.84179	14.3331	1.08175	2.86098	3.64157	6.98378	0.0723847	0.0236814	6.4047
Anglesey	26826931	76855	8726	140398	67897	18986	44871	6057	6793	97260	5239	3545	8038	31425	526	77	2327	28.6485	3.2527	52.3347	25.3093	7.07722	16.7261	2.25781	2.53216	36.2546	1.95289	1.32143	2.99624	11.714	0.196072	0.0287025	0.867412
ANGUS	19219692	29389	21137	66928	83945	53192	18997	2236	1267	60623	8499	11831	15747	25199	1420	68	17564	15.2911	10.9976	34.8226	43.6766	27.6758	9.88413	1.16339	0.65922	31.5421	4.42203	6.15567	8.19316	13.111	0.738826	0.0353804	9.13854
AYRSHIRE-LANARKSHIRE	258883	1988	6	673	174	45	653	18	77	86	15	57	87	246	0	2	63	76.7914	0.231765	25.9963	6.72118	1.73824	25.2237	0.695295	2.97432	3.32196	0.579412	2.20177	3.36059	9.50236	0	0.077255	2.43353
BANFFSHIRE-MORAY-NAIRNSHIRE	13119319	18413	12571	43382	1569	22647	15981	5680	2004	13263	2089	5000	4708	9483	10	41	8166	14.035	9.58205	33.0673	1.19595	17.2623	12.1813	4.32949	1.52752	10.1095	1.59231	3.81117	3.5886	7.22827	0.00762235	0.0312516	6.22441
Bedfordshire-Hertfordshire	9914969	23842	6034	29662	8123	17443	16114	1846	3809	26636	2836	5653	3606	7616	119	48	1519	24.0465	6.08575	29.9164	8.19266	17.5926	16.2522	1.86183	3.84167	26.8644	2.86032	5.70148	3.63693	7.68131	0.120021	0.0484116	1.53203
Berkshire-Oxfordshire	26883637	59505	10864	107747	3913	12355	27474	841	8638	59986	619	490	1642	16007	1110	3	494	22.1343	4.04112	40.079	1.45553	4.59573	10.2196	0.31283	3.21311	22.3132	0.230252	0.182267	0.61078	5.95418	0.412891	0.00111592	0.183755
BERWICKSHIRE-ROXBURGHSHIRE	18024536	28076	7121	50739	144454	31656	35212	2807	5895	44722	6370	1966	6608	18641	513	82	4328	15.5765	3.95073	28.15	80.143	17.5627	19.5356	1.55732	3.27054	24.8117	3.53407	1.09074	3.66611	10.342	0.284612	0.0454935	2.40117
Brecknockshire-Glamorgan-Pembrokeshire-Radnorshire	33929635	98050	11740	101087	19649	58929	52755	7253	13227	67230	5693	6619	3669	23573	335	41	12861	28.898	3.4601	29.7931	5.7911	17.368	15.5484	2.13766	3.89836	19.8145	1.67788	1.9508	1.08136	6.94761	0.0987337	0.0120838	3.79049
Buckinghamshire	39408568	97803	9294	195349	7784	16516	43088	1542	12695	140435	898	888	5797	28723	1762	17	528	24.8177	2.35837	49.5702	1.9752	4.19097	10.9337	0.391285	3.22138	35.6357	0.227869	0.225332	1.471	7.28852	0.447111	0.00431378	0.133981
Caernarfonshire-Denbighshire-Merionethshire	11570410	36468	579	70547	12786	9732	21312	2833	5924	37904	1449	1289	1418	15222	289	3	1753	31.5183	0.500414	60.9719	11.0506	8.41111	18.4194	2.44849	5.11996	32.7594	1.25233	1.11405	1.22554	13.156	0.249775	0.00259282	1.51507
Cambridgeshire	15378893	31697	6013	37289	6686	16463	17163	1897	3742	30714	3988	3958	3676	8326	323	16	2359	20.6107	3.9099	24.2469	4.34752	10.7049	11.1601	1.23351	2.43321	19.9715	2.59316	2.57366	2.39029	5.41391	0.210028	0.0104039	1.53392
Cheshire	21813592	52160	2612	73760	61303	14968	45524	2654	15656	35067	4053	1500	7157	26123	270	16	1776	23.9117	1.19742	33.8138	28.1031	6.86178	20.8696	1.21667	7.17718	16.0758	1.85802	0.687645	3.28098	11.9756	0.123776	0.00733488	0.814171
CLACKMANNANSHIRE-STIRLINGSHIRE	16207149	30814	14829	63660	20743	22373	26191	494	5044	44393	2625	4883	3847	14033	369	78	7827	19.0126	9.14967	39.279	12.7987	13.8044	16.1602	0.304804	3.11221	27.391	1.61966	3.01287	2.37364	8.65852	0.227677	0.0481269	4.82935
Cornwall	4356739	9061	4566	3776	7444	6522	4065	4795	547	3487	2862	8707	4757	2652	20	443	343	20.7977	10.4803	8.66703	17.0862	14.9699	9.33037	11.0059	1.25553	8.00369	6.56913	19.9851	10.9187	6.08712	0.0459059	1.01682	0.787286
Cumberland	65584567	116194	10628	303188	90099	46042	113545	2815	47007	167824	5243	8776	13510	47967	638	362	2745	17.7167	1.6205	46.2286	13.7378	7.02025	17.3128	0.429217	7.16739	25.5889	0.799426	1.33812	2.05994	7.31376	0.097279	0.0551959	0.418544
Derbyshire	44204109	91039	8695	153229	231615	81995	57810	8261	21842	194137	18009	8028	72436	51576	3922	137	4706	20.5951	1.96701	34.664	52.3967	18.5492	13.078	1.86883	4.94117	43.9183	4.07406	1.81612	16.3867	11.6677	0.887248	0.0309926	1.06461
Devon	66752898	161702	35070	130500	38206	107659	75669	42555	21655	132970	24454	62005	44583	58804	1174	1561	20530	24.224	5.2537	19.5497	5.7235	16.128	11.3357	6.375	3.24405	19.9197	3.66336	9.28874	6.67881	8.80921	0.175873	0.233848	3.07552
Dorset	17462794	38522	7776	43863	6215	23850	17749	8007	3396	35553	4726	1407	6495	17412	242	85	1394	22.0595	4.4529	25.118	3.559	13.6576	10.1639	4.58518	1.94471	20.3593	2.70633	0.805713	3.71934	9.97091	0.13858	0.0486749	0.798269
DUMFRIES SHIRE-KIRKCUDBRIGHTSHIRE	10285762	17251	6661	37491	28154	13425	17618	1243	3184	36977	4532	5128	5650	8774	159	78	6449	16.7717	6.47594	36.4494	27.3718	13.052	17.1285	1.20847	3.09554	35.9497	4.40609	4.98553	5.49303	8.53024	0.154583	0.075833	6.26983
Durham-Northumberland	37715228	80582	38148	104518	504131	83738	62222	11292	12917	113290	18558	1885	19869	37100	3256	155	9450	21.3659	10.1147	27.7124	133.668	22.2027	16.4978	2.99402	3.42488	30.0383	4.92056	0.499798	5.26816	9.83688	0.863312	0.0410975	2.50562
EAST LOTHIAN-MIDLOTHIAN-PEEBLES SHIRE-WEST LOTHIAN	36420783	63405	24581	132743	37423	82401	55073	5063	10507	67945	3230	8636	8328	28026	281	118	21708	17.409	6.74917	36.447	10.2752	22.6247	15.1213	1.39014	2.88489	18.6556	0.886856	2.37117	2.28661	7.69506	0.0771538	0.0323991	5.96033
Essex	39819299	99456	14024	138412	15385	46730	56545	3080	12254	63375	10882	10806	20320	36417	1114	46	11374	24.9768	3.52191	34.76	3.8637	11.7355	14.2004	0.773494	3.0774	15.9156	2.73285	2.71376	5.10305	9.14557	0.279764	0.0115522	2.8564
FIFE	11592788	16135	8629	50289	44231	43829	14698	895	2837	31207	1324	4373	3681	8587	5478	80	6725	13.9181	7.44342	43.3796	38.1539	37.8071	12.6786	0.772032	2.44721	26.9193	1.14209	3.77217	3.17525	7.40719	4.72535	0.0690084	5.80102
Flintshire	12024386	27766	613	41502	23147	6206	16151	824	2074	23444	602	1898	2901	9165	405	67	203	23.0914	0.509797	34.5149	19.25	5.16118	13.4319	0.685274	1.72483	19.497	0.500649	1.57846	2.4126	7.62201	0.336816	0.0557201	0.168824
Gloucestershire	52860954	122598	8942	128637	10482	43050	65794	5058	14371	84750	5143	7450	7856	25648	2467	6	2228	23.1925	1.69161	24.335	1.98294	8.14401	12.4466	0.95685	2.71864	16.0326	0.97293	1.40936	1.48616	4.85197	0.466696	0.00113505	0.421483
Hampshire-Kent-Surrey-Sussex	19934833	56413	9072	68812	7006	19051	30611	2207	7592	37275	2589	3648	4526	12459	810	95	1258	28.2987	4.55083	34.5185	3.51445	9.55664	15.3555	1.10711	3.80841	18.6984	1.29873	1.82996	2.2704	6.24986	0.406324	0.0476553	0.631056
Herefordshire	227978344	506168	78926	478917	98828	541110	261494	57418	65047	331075	27005	19191	31062	130371	3872	570	73310	22.2025	3.462	21.0071	4.33497	23.7351	11.4701	2.51857	2.85321	14.5222	1.18454	0.84179	1.3625	5.71857	0.169841	0.0250024	3.21566
Huntingdonshire	6064533	16490	730	11158	9527	5383	6568	553	962	8514	1113	6845	2844	2758	41	3	1506	27.1909	1.20372	18.3988	15.7094	8.8762	10.8302	0.911859	1.58627	14.039	1.83526	11.2869	4.68956	4.54775	0.0676062	0.00494679	2.48329
KINCARDINESHIRE	6952500	12636	5243	29948	16923	19025	8356	2188	425	24510	4164	3951	13419	14989	156	33	10713	18.1748	7.54117	43.0752	24.3409	27.3643	12.0187	3.14707	0.611291	35.2535	5.98921	5.68285	19.301	21.5592	0.22438	0.0474649	15.4088
KINROSS SHIRE	15486664	29193	14104	54234	6770	31989	16558	985	7295	29143	792	4405	3196	11982	73	65	7656	18.8504	9.10719	35.0198	4.3715	20.6558	10.6918	0.636031	4.7105	18.8181	0.511408	2.84438	2.06371	7.73698	0.0471373	0.0419716	4.94361
Lancashire	32120703	74195	8595	117374	191048	44024	65712	5517	21074	87202	20697	3075	12173	42786	947	118	2136	23.0988	2.67584	36.5415	59.4782	13.7058	20.4578	1.71758	6.56088	27.1482	6.44351	0.957326	3.78977	13.3204	0.294825	0.0367364	0.664992
Leicestershire	18968119	43703	7564	54956	29788	16135	38230	3377	9415	37017	4276	3663	9901	19037	792	45	1464	23.0402	3.98774	28.9728	15.7042	8.50638	20.1549	1.78036	4.96359	19.5154	2.25431	1.93114	5.21981	10.0363	0.417543	0.023724	0.771821
Lincolnshire	369406834	684290	223617	946886	2228605	704121	400666	95440	90391	1094498	169742	37256	226305	354665	92686	3791	75544	18.524	6.05341	25.6326	60.3293	19.0609	10.8462	2.5836	2.44692	29.6285	4.59499	1.00854	6.12617	9.60093	2.50905	0.102624	2.04501
Monmouthshire	41038940	93069	11965	91687	113059	95786	48820	9805	11114	75223	6012	1066	5379	24437	789	107	11041	22.6782	2.91552	22.3415	27.5492	23.3403	11.896	2.38919	2.70816	18.3297	1.46495	0.259753	1.31071	5.95459	0.192256	0.0260728	2.69037
Montgomeryshire	13420632	36126	2551	41477	28343	21871	27755	4040	8752	23507	1166	1021	3854	14946	40	15	2484	26.9183	1.9008	30.9054	21.119	16.2965	20.6808	3.01029	6.5213	17.5156	0.868812	0.760769	2.8717	11.1366	0.0298049	0.0111768	1.85088
Norfolk	243123870	520548	82380	675918	353848	219595	277389	22720	73699	407609	40357	54645	41979	142607	8311	464	23921	21.4108	3.3884	27.8014	14.5542	9.03223	11.4094	0.934503	3.03134	16.7655	1.65994	2.24762	1.72665	5.86561	0.341842	0.0190849	0.983902
Northamptonshire	30933422	70809	2446	150839	4679	14851	30116	1384	9467	82994	827	654	4861	22779	2309	14	2442	22.8908	0.79073	48.7625	1.5126	4.80096	9.73575	0.447413	3.06044	26.8299	0.267348	0.211422	1.57144	7.36388	0.746442	0.00452585	0.789437
Nottinghamshire	68760116	140256	25680	190876	350818	90297	76801	17365	20800	211800	26474	4010	62738	87316	23556	397	11831	20.3979	3.73472	27.7597	51.0206	13.1322	11.1694	2.52545	3.02501	30.8027	3.8502	0.583187	9.12418	12.6986	3.42582	0.057737	1.72062
PERTHSHIRE	15873438	28659	24060	47188	81662	43862	15505	2411	1802	59119	7603	7589	13603	19285	329	62	13330	18.0547	15.1574	29.7276	51.4457	27.6323	9.76789	1.51889	1.13523	37.244	4.78976	4.78094	8.56966	12.1492	0.207264	0.039059	8.39768
Shropshire	131150750	282724	50943	383186	219902	162515	196612	22495	54855	287168	34050	10529	53141	125994	2344	117	25731	21.5572	3.88431	29.2172	16.7671	12.3915	14.9913	1.7152	4.18259	21.896	2.59625	0.802817	4.0519	9.60681	0.178726	0.00892103	1.96194
Somerset	69572685	153930	26554	171624	45074	100570	69826	20636	13906	131106	15269	14045	34575	49856	1886	447	3055	22.1251	3.81673	24.6683	6.47869	14.4554	10.0364	2.96611	1.99877	18.8445	2.19468	2.01875	4.96962	7.16603	0.271083	0.0642494	0.439109
Staffordshire	16869234	46421	6342	55496	30981	25727	26569	4202	8880	57606	5261	1357	29456	19089	331	17	2777	27.5181	3.75951	32.8978	18.3654	15.2508	15.75	2.49093	5.26402	34.1486	3.1187	0.804423	17.4614	11.3159	0.196215	0.0100775	1.64619
Suffolk	148823120	381773	73313	495477	183828	195276	204770	17564	54318	380687	41185	46755	49694	94080	5070	420	15884	25.6528	4.92618	33.293	12.3521	13.1213	13.7593	1.18019	3.64984	25.5798	2.76738	3.14165	3.33913	6.3216	0.340673	0.0282214	1.06731
Warwickshire	31684376	94686	8357	136259	32558	27273	59545	3999	20602	90724	6833	3771	25076	30404	1218	129	5010	29.8841	2.63758	43.0051	10.2757	8.60771	18.7932	1.26214	6.50226	28.6337	2.15658	1.19018	7.91431	9.5959	0.384417	0.0407141	1.58122
Westmorland-Yorkshire	157393939	446893	44764	482433	1167482	187051	339383	36241	106185	472118	55592	11162	85612	217070	6487	555	24234	28.3933	2.84407	30.6513	74.1758	11.8843	21.5626	2.30257	6.74645	29.9959	3.53203	0.709176	5.43935	13.7915	0.412151	0.0352618	1.5397
Wiltshire	40463591	103278	13865	114175	12532	44664	50577	7113	14182	83446	4450	3147	7515	32081	1365	36	4822	25.5237	3.42654	28.2167	3.09711	11.0381	12.4994	1.75788	3.50488	20.6225	1.09975	0.777736	1.85723	7.92836	0.33734	0.00889689	1.19169
Worcestershire	19773133	51555	3088	69467	7768	22967	25253	1568	5561	42593	1032	408	4665	12811	523	63	1390	26.0733	1.56172	35.132	3.92856	11.6153	12.7714	0.792995	2.8124	21.5408	0.52192	0.206341	2.35926	6.47899	0.2645	0.0318614	0.702974
Data source: Food Standards Agency, UK
Note: As per our data sharing agreement with the Food Standards Agency, data for the following historic counties were combined:
Ayrshire and Lanarkshire
Banffshire, Moray, and Nairnshire
Bedfordshire and Hertfordshire
Berkshire and Oxfordshire
Berwickshire and Roxburghshire
Brecknockshire, Glamorgan, Pembrokeshire, and Radnorshire
Caernarfonshire, Denbighshire, and Merionethshire
Clackmannanshire and Stirlingshire
Dumfries shire and Kirkcudbrightshire
Durham and Northumberland
East Lothian, Midlothian, West Lothian, and Peebles shire
Hampshire, Kent, Surrey, and Sussex
Westmorland and Yorkshire

## Sheet: Sheet c
Year	No.Slaughtered	AbnormalColour/Fevered_count	AnteMortemRejects_count	Ascites_count	Bruising/Fractures_count	Cellulitis_count	Dermatitis_count	DOA/DIL_count	Emaciation_count	Hepatitis_count	JointLesions_count	OtherFarm_count	Pericarditis_count	Perihepatitis/Peritonitis_count	RespiratoryDisease_count	Salpingitis_count	Tumours/Nodules_count	AbnormalColour/Fevered_per10000	AnteMortemRejects_per10000	Ascites_per10000	Bruising/Fractures_per10000	Cellulitis_per10000	Dermatitis_per10000	DOA/DIL_per10000	Emaciation_per10000	Hepatitis_per10000	JointLesions_per10000	OtherFarm_per10000	Pericarditis_per10000	Perihepatitis/Peritonitis_per10000	RespiratoryDisease_per10000	Salpingitis_per10000	Tumours/Nodules_per10000
2011	794151084	1754868	223814	2101526	2410929	901495	189603	1017216	327288	1811505	171551	0	371607	639968	134952	3451	154229	22.0974	2.81828	26.4625	30.3586	11.3517	2.38749	12.8088	4.12123	22.8106	2.16018	0	4.6793	8.05852	1.69932	0.0434552	1.94206
2012	813413852	1844540	367770	2460930	1995832	1223812	155083	1072710	273636	2043050	225098	118423	323218	677134	26167	5477	160617	22.6765	4.52131	30.2543	24.5365	15.0454	1.90657	13.1878	3.36404	25.117	2.76732	1.45588	3.9736	8.32459	0.321694	0.0673335	1.9746
2013	826325841	1824896	445834	2727855	2408080	1489814	138957	1177868	258529	1926954	241456	313114	336596	772594	22155	2697	177146	22.0845	5.39538	33.0119	29.142	18.0294	1.68162	14.2543	3.12866	23.3195	2.92204	3.78923	4.07341	9.34975	0.268115	0.0326385	2.14378
Data source: Food Standards Agency, UK.
